# Supplementary material for: The Antioxidant and Anti-Inflammatory Effects of Flavonoids from Propolis via Nrf2 and NF-κB Pathways
Source: Foods. 2022 Aug 13;11(16):2439. doi: 10.3390/foods11162439 (PMC9407528; doi:10.3390/foods11162439)
Supplement: Supplementary file 1 [file foods-11-02439-s001.zip]

Archive with 1 entries (1 files):
- foods-1734436-supplementary.pdf
